# Supplementary material for: Identification and Characterization of Three Chitinases with Potential in Direct Conversion of Crystalline Chitin into N,N′-diacetylchitobiose
Source: Mar Drugs. 2022 Feb 24;20(3):165. doi: 10.3390/md20030165 (PMC8950537; doi:10.3390/md20030165)
Supplement: Supplementary file 1 [file marinedrugs-20-00165-s001.zip]

Archive with 1 entries (1 files):
- marinedrugs-1574085-supplementary.pdf
